# Supplementary material for: Improved Synthesis of 5-Nitrohomovanillic Acid and 6-Nitrohomovanillic Acid as Probes for Metabolism Studies of Endothelium-Derived Dopamines: Identification in Human Amniotic Fluid
Source: Molecules. 2025 Oct 15;30(20):4096. doi: 10.3390/molecules30204096 (PMC12566566; doi:10.3390/molecules30204096)
Supplement: Supplementary file 1 [file molecules-30-04096-s001.zip]

Archive with 1 entries (1 files):
- molecules-3881117-supplementary.pdf
